# Supplementary material for: Salidroside Protects Against Simazine-Induced Neurotoxicity by Activating PINK1/Parkin Mitophagy
Source: Int J Mol Sci. 2026 May 10;27(10):4242. doi: 10.3390/ijms27104242 (PMC13206927; doi:10.3390/ijms27104242)
Supplement: Supplementary file 1 [file ijms-27-04242-s001.zip]

Archive with 1 entries (1 files):
- ijms-4227313-supplementary.pdf
